# Supplementary material for: Interspecific common bean population derived from Phaseolus acutifolius using a bridging genotype demonstrate useful adaptation to heat tolerance
Source: Front Plant Sci. 2023 May 12;14:1145858. doi: 10.3389/fpls.2023.1145858 (PMC10246688; doi:10.3389/fpls.2023.1145858)
Supplement: Supplementary file 1 [file DataSheet_1.zip]

Archive with 9 entries (9 files):
- Image 1.pdf
- Image 2.pdf
- Image 3.PDF
- Image 4.PDF
- Image 5.pdf
- Table 1.xlsx
- Table 2.PDF
- Table 3.PDF
- Table 4.PDF
