# Supplementary material for: Interspecific common bean population derived from Phaseolus acutifolius using a bridging genotype demonstrate useful adaptation to heat tolerance
Source: Front Plant Sci. 2023 May 12;14:1145858. doi: 10.3389/fpls.2023.1145858 (PMC10246688; doi:10.3389/fpls.2023.1145858)
Supplement: Supplementary file 1 [file DataSheet_1.zip › Table 1.xlsx]

## Sheet: Description
Supplementary Table 1: Pedigree of IMAWT population F5:6 developed at CIAT, Cali Colombia.

## Sheet: Supplementary Table 1
Pedigree	Genotype	Group
G40056	G40056	G40056
G40287	G40287	G40287
(VAP 1xG 40287)F1 X SEF 10/-001F1-11C-01C-01C-01C	GCDT_001	G14
(VAP 1xG 40287)F1 X SEF 10/-001F1-11C-02C-01C-01C	GCDT_002	G14
((VAP 1xG 40056)F1 X SEN 118)F1 X SMR 155/-001F1-11C-01C-01C-01C	GCDT_003	G4
((VAP 1xG 40056)F1 X SEN 118)F1 X SMR 155/-001F1-20C-02C-01C-01C	GCDT_004	G4
((VAP 1xG 40056)F1 X SEN 118)F1 X SMR 155/-001F1-25C-03C-01C-01C	GCDT_005	G4
((VAP 1xG 40056)F1 X SEN 118)F1 X SMR 155/-001F1-32C-01C-01C-01C	GCDT_006	G4
((VAP 1xG 40056)F1 X SEN 118)F1 X SMR 155/-001F1-35C-03C-01C-01C	GCDT_007	G4
((VAP 1xG 40056)F1 X SEN 118)F1 X SMR 155/-001F1-37C-03C-01C-01C	GCDT_008	G4
((VAP 1xG 40056)F1 X SEN 118)F1 X SMR 155/-001F1-38C-02C-01C-01C	GCDT_009	G4
((VAP 1xG 40056)F1 X SEN 118)F1 X SMR 155/-002F1-02C-01C-01C-01C	GCDT_010	G4
((VAP 1xG 40056)F1 X SEN 118)F1 X SMR 155/-002F1-04C-02C-01C-01C	GCDT_011	G4
((VAP 1xG 40056)F1 X SEN 118)F1 X SMR 155/-002F1-05C-01C-01C-01C	GCDT_012	G4
((VAP 1xG 40056)F1 X SEN 118)F1 X SMR 155/-002F1-15C-02C-01C-01C	GCDT_013	G4
((VAP 1xG 40056)F1 X SEN 118)F1 X SMR 155/-002F1-17C-01C-01C-01C	GCDT_014	G4
((VAP 1xG 40056)F1 X SEN 118)F1 X SMR 155/-002F1-23C-01C-01C-01C	GCDT_015	G4
((VAP 1xG 40056)F1 X SEN 118)F1 X SMR 155/-002F1-25C-02C-01C-01C	GCDT_016	G4
((VAP 1xG 40056)F1 X SEN 118)F1 X SMR 155/-003F1-17C-01C-01C-01C	GCDT_017	G4
((VAP 1xG 40056)F1 X SEN 118)F1 X SMR 155/-003F1-17C-02C-01C-01C	GCDT_018	G4
((VAP 1xG 40056)F1 X SEN 118)F1 X SMR 155/-003F1-19C-02C-01C-01C	GCDT_019	G4
((VAP 1xG 40056)F1 X SEN 118)F1 X SMR 155/-003F1-19C-03C-01C-01C	GCDT_020	G4
((VAP 1xG 40056)F1 X SEN 118)F1 X SMR 155/-003F1-22C-01C-01C-01C	GCDT_021	G4
((VAP 1xG 40056)F1 X SEN 118)F1 X SMR 155/-003F1-26C-01C-01C-01C	GCDT_022	G4
((VAP 1xG 40056)F1 X SEN 118)F1 X SMR 155/-003F1-27C-02C-01C-01C	GCDT_023	G4
((VAP 1xG 40056)F1 X SEN 118)F1 X ICTA LIGERO/-001F1-11C-01C-01C-01C	GCDT_024	G1
((VAP 1xG 40056)F1 X SEN 118)F1 X ICTA LIGERO/-001F1-12C-02C-01C-01C	GCDT_025	G1
((VAP 1xG 40056)F1 X SEN 118)F1 X ICTA LIGERO/-001F1-12C-03C-01C-01C	GCDT_026	G1
((VAP 1xG 40056)F1 X SEN 118)F1 X ICTA LIGERO/-001F1-13C-01C-01C-01C	GCDT_027	G1
((VAP 1xG 40056)F1 X SEN 118)F1 X ICTA LIGERO/-001F1-13C-02C-01C-01C	GCDT_028	G1
((VAP 1xG 40056)F1 X SEN 118)F1 X ICTA LIGERO/-001F1-13C-03C-01C-01C	GCDT_029	G1
((VAP 1xG 40056)F1 X SEN 118)F1 X ICTA LIGERO/-001F1-14C-01C-01C-01C	GCDT_030	G1
((VAP 1xG 40056)F1 X SEN 118)F1 X ICTA LIGERO/-002F1-11C-01C-01C-01C	GCDT_031	G1
((VAP 1xG 40056)F1 X SEN 118)F1 X ICTA LIGERO/-002F1-11C-02C-01C-01C	GCDT_032	G1
((VAP 1xG 40056)F1 X SEN 118)F1 X ICTA LIGERO/-002F1-11C-03C-01C-01C	GCDT_033	G1
((VAP 1xG 40056)F1 X SEN 118)F1 X ICTA LIGERO/-002F1-12C-01C-01C-01C	GCDT_034	G1
((VAP 1xG 40056)F1 X SEN 118)F1 X ICTA LIGERO/-002F1-12C-02C-01C-01C	GCDT_035	G1
((VAP 1xG 40056)F1 X SEN 118)F1 X ICTA LIGERO/-003F1-11C-01C-01C-01C	GCDT_036	G1
((VAP 1xG 40056)F1 X SEN 118)F1 X ICTA LIGERO/-003F1-11C-02C-01C-01C	GCDT_037	G1
((VAP 1xG 40056)F1 X SEN 118)F1 X ICTA LIGERO/-003F1-12C-01C-01C-01C	GCDT_038	G1
((VAP 1xG 40056)F1 X SEN 118)F1 X ICTA LIGERO/-003F1-12C-02C-01C-01C	GCDT_039	G1
((VAP 1xG 40056)F1 X SEN 118)F1 X ICTA LIGERO/-003F1-13C-01C-01C-01C	GCDT_040	G1
((VAP 1xG 40056)F1 X SEN 118)F1 X ICTA LIGERO/-003F1-13C-02C-01C-01C	GCDT_041	G1
((VAP 1xG 40056)F1 X SEN 118)F1 X ICTA LIGERO/-003F1-13C-03C-01C-01C	GCDT_042	G1
((VAP 1xG 40056)F1 X SEN 118)F1 X ICTA LIGERO/-004F1-11C-01C-01C-01C	GCDT_043	G1
((VAP 1xG 40056)F1 X SEN 118)F1 X ICTA LIGERO/-004F1-11C-02C-01C-01C	GCDT_044	G1
((VAP 1xG 40056)F1 X SEN 118)F1 X ICTA LIGERO/-004F1-11C-03C-01C-01C	GCDT_045	G1
((VAP 1xG 40056)F1 X SEN 118)F1 X ICTA LIGERO/-004F1-12C-02C-01C-01C	GCDT_046	G1
((VAP 1xG 40056)F1 X SEN 118)F1 X ICTA LIGERO/-004F1-13C-01C-01C-01C	GCDT_047	G1
((VAP 1xG 40056)F1 X SEN 118)F1 X ICTA LIGERO/-004F1-13C-02C-01C-01C	GCDT_048	G1
((VAP 1xG 40056)F1 X SEN 118)F1 X ICTA LIGERO/-004F1-13C-03C-01C-01C	GCDT_049	G1
((VAP 1xG 40056)F1 X SEN 118)F1 X SEF 10/-001F1-11C-01C-01C-01C	GCDT_050	G2
((VAP 1xG 40056)F1 X SEN 118)F1 X SEF 10/-001F1-11C-02C-01C-01C	GCDT_051	G2
((VAP 1xG 40056)F1 X SEN 118)F1 X SEF 10/-001F1-11C-03C-01C-01C	GCDT_052	G2
((VAP 1xG 40056)F1 X SEN 118)F1 X SEF 10/-001F1-13C-03C-01C-01C	GCDT_053	G2
((VAP 1xG 40056)F1 X SEN 118)F1 X SEF 10/-001F1-14C-01C-01C-01C	GCDT_054	G2
((VAP 1xG 40056)F1 X SEN 118)F1 X SEF 10/-001F1-16C-03C-01C-01C	GCDT_055	G2
((VAP 1xG 40056)F1 X SEN 118)F1 X SEF 10/-001F1-18C-02C-01C-01C	GCDT_056	G2
((VAP 1xG 40056)F1 X SEN 118)F1 X SEF 10/-002F1-12C-02C-01C-01C	GCDT_057	G2
((VAP 1xG 40056)F1 X SEN 118)F1 X SEF 10/-002F1-12C-03C-01C-01C	GCDT_058	G2
((VAP 1xG 40056)F1 X SEN 118)F1 X SEF 10/-002F1-13C-01C-01C-01C	GCDT_059	G2
((VAP 1xG 40056)F1 X SEN 118)F1 X SEF 10/-002F1-14C-02C-01C-01C	GCDT_060	G2
((VAP 1xG 40056)F1 X SEN 118)F1 X SEF 10/-002F1-15C-01C-01C-01C	GCDT_061	G2
((VAP 1xG 40056)F1 X SEN 118)F1 X SEF 10/-002F1-16C-01C-01C-01C	GCDT_062	G2
((VAP 1xG 40056)F1 X SEN 118)F1 X SEF 10/-002F1-16C-03C-01C-01C	GCDT_063	G2
((VAP 1xG 40056)F1 X SEN 118)F1 X SEF 10/-003F1-11C-01C-01C-01C	GCDT_064	G2
((VAP 1xG 40056)F1 X SEN 118)F1 X SEF 10/-003F1-13C-01C-01C-01C	GCDT_065	G2
((VAP 1xG 40056)F1 X SEN 118)F1 X SEF 10/-003F1-14C-01C-01C-01C	GCDT_066	G2
((VAP 1xG 40056)F1 X SEN 118)F1 X SEF 10/-003F1-14C-02C-01C-01C	GCDT_067	G2
((VAP 1xG 40056)F1 X SEN 118)F1 X SEF 10/-003F1-14C-03C-01C-01C	GCDT_068	G2
((VAP 1xG 40056)F1 X SEN 118)F1 X SEF 10/-003F1-15C-02C-01C-01C	GCDT_069	G2
((VAP 1xG 40056)F1 X SEN 118)F1 X SEF 10/-003F1-16C-01C-01C-01C	GCDT_070	G2
((VAP 1xG 40056)F1 X SEN 118)F1 X SEF 10/-004F1-16C-01C-01C-01C	GCDT_071	G2
((VAP 1xG 40056)F1 X SEN 118)F1 X SEF 10/-004F1-18C-01C-01C-01C	GCDT_072	G2
((VAP 1xG 40056)F1 X SEN 118)F1 X SEF 10/-004F1-18C-02C-01C-01C	GCDT_073	G2
((VAP 1xG 40056)F1 X SEN 118)F1 X SEF 10/-004F1-19C-02C-01C-01C	GCDT_074	G2
((VAP 1xG 40056)F1 X SEN 118)F1 X SEF 10/-004F1-20C-01C-01C-01C	GCDT_075	G2
((VAP 1xG 40056)F1 X SEN 118)F1 X SEF 10/-004F1-20C-02C-01C-01C	GCDT_076	G2
((VAP 1xG 40056)F1 X SEN 118)F1 X SEF 10/-004F1-20C-03C-01C-01C	GCDT_077	G2
((VAP 1xG 40056)F1 X SEN 118)F1 X SEF 10/-005F1-11C-03C-01C-01C	GCDT_078	G2
((VAP 1xG 40056)F1 X SEN 118)F1 X SEF 10/-005F1-12C-03C-01C-01C	GCDT_079	G2
((VAP 1xG 40056)F1 X SEN 118)F1 X SEF 10/-005F1-13C-02C-01C-01C	GCDT_080	G2
((VAP 1xG 40056)F1 X SEN 118)F1 X SEF 10/-005F1-13C-03C-01C-01C	GCDT_081	G2
((VAP 1xG 40056)F1 X SEN 118)F1 X SEF 10/-005F1-16C-01C-01C-01C	GCDT_082	G2
((VAP 1xG 40056)F1 X SEN 118)F1 X SEF 10/-005F1-16C-02C-01C-01C	GCDT_083	G2
((VAP 1xG 40056)F1 X SEN 118)F1 X SEF 10/-005F1-17C-03C-01C-01C	GCDT_084	G2
((VAP 1xG 40056)F1 X SEN 118)F1 X SEN 118/-001F1-11C-03C-01C-01C	GCDT_085	G3
((VAP 1xG 40056)F1 X SEN 118)F1 X SEN 118/-001F1-12C-02C-01C-01C	GCDT_086	G3
((VAP 1xG 40056)F1 X SEN 118)F1 X SEN 118/-001F1-14C-02C-01C-01C	GCDT_087	G3
((VAP 1xG 40056)F1 X SEN 118)F1 X SEN 118/-001F1-16C-02C-01C-01C	GCDT_088	G3
((VAP 1xG 40056)F1 X SEN 118)F1 X SEN 118/-001F1-18C-01C-01C-01C	GCDT_089	G3
((VAP 1xG 40056)F1 X SEN 118)F1 X SEN 118/-001F1-19C-02C-01C-01C	GCDT_090	G3
((VAP 1xG 40056)F1 X SEN 118)F1 X SEN 118/-001F1-19C-03C-01C-01C	GCDT_091	G3
((VAP 1xG 40056)F1 X SEN 118)F1 X SEN 118/-002F1-11C-02C-01C-01C	GCDT_092	G3
((VAP 1xG 40056)F1 X SEN 118)F1 X SEN 118/-002F1-11C-03C-01C-01C	GCDT_093	G3
((VAP 1xG 40056)F1 X SEN 118)F1 X SEN 118/-002F1-12C-01C-01C-01C	GCDT_094	G3
((VAP 1xG 40056)F1 X SEN 118)F1 X SEN 118/-002F1-12C-02C-01C-01C	GCDT_095	G3
((VAP 1xG 40056)F1 X SEN 118)F1 X SEN 118/-002F1-14C-02C-01C-01C	GCDT_096	G3
((VAP 1xG 40056)F1 X SEN 118)F1 X SEN 118/-002F1-15C-01C-01C-01C	GCDT_097	G3
((VAP 1xG 40056)F1 X SEN 118)F1 X SEN 118/-002F1-15C-02C-01C-01C	GCDT_098	G3
((VAP 1xG 40287)F1 X ICTA LIGERO)F1 X ICTA LIGERO/-001F1-11C-01C-01C-01C	GCDT_099	G5
((VAP 1xG 40287)F1 X ICTA LIGERO)F1 X ICTA LIGERO/-001F1-11C-02C-01C-01C	GCDT_100	G5
((VAP 1xG 40287)F1 X ICTA LIGERO)F1 X ICTA LIGERO/-001F1-11C-03C-01C-01C	GCDT_101	G5
((VAP 1xG 40287)F1 X ICTA LIGERO)F1 X ICTA LIGERO/-001F1-12C-01C-01C-01C	GCDT_102	G5
((VAP 1xG 40287)F1 X ICTA LIGERO)F1 X ICTA LIGERO/-001F1-12C-02C-01C-01C	GCDT_103	G5
((VAP 1xG 40287)F1 X ICTA LIGERO)F1 X ICTA LIGERO/-001F1-13C-01C-01C-01C	GCDT_104	G5
((VAP 1xG 40287)F1 X ICTA LIGERO)F1 X ICTA LIGERO/-001F1-13C-02C-01C-01C	GCDT_105	G5
((VAP 1xG 40287)F1 X ICTA LIGERO)F1 X SMR 155/-003F1-11C-01C-01C-01C	GCDT_106	G8
((VAP 1xG 40287)F1 X ICTA LIGERO)F1 X SMR 155/-003F1-11C-02C-01C-01C	GCDT_107	G8
((VAP 1xG 40287)F1 X ICTA LIGERO)F1 X SMR 155/-003F1-11C-03C-01C-01C	GCDT_108	G8
((VAP 1xG 40287)F1 X ICTA LIGERO)F1 X SEF 10/-002F1-11C-01C-01C-01C	GCDT_109	G6
((VAP 1xG 40287)F1 X ICTA LIGERO)F1 X SEF 10/-002F1-12C-01C-01C-01C	GCDT_110	G6
((VAP 1xG 40287)F1 X ICTA LIGERO)F1 X SEF 10/-002F1-14C-01C-01C-01C	GCDT_111	G6
((VAP 1xG 40287)F1 X ICTA LIGERO)F1 X SEF 10/-002F1-16C-01C-01C-01C	GCDT_112	G6
((VAP 1xG 40287)F1 X ICTA LIGERO)F1 X SEF 10/-002F1-17C-02C-01C-01C	GCDT_113	G6
((VAP 1xG 40287)F1 X ICTA LIGERO)F1 X SEF 10/-002F1-18C-02C-01C-01C	GCDT_114	G6
((VAP 1xG 40287)F1 X ICTA LIGERO)F1 X SEF 10/-002F1-20C-01C-01C-01C	GCDT_115	G6
((VAP 1xG 40287)F1 X ICTA LIGERO)F1 X SEN 118/-002F1-11C-01C-01C-01C	GCDT_116	G7
((VAP 1xG 40287)F1 X ICTA LIGERO)F1 X SEN 118/-002F1-11C-02C-01C-01C	GCDT_117	G7
((VAP 1xG 40287)F1 X ICTA LIGERO)F1 X SEN 118/-002F1-11C-03C-01C-01C	GCDT_118	G7
((VAP 1xG 40287)F1 X ICTA LIGERO)F1 X SEN 118/-004F1-11C-01C-01C-01C	GCDT_119	G7
((VAP 1xG 40287)F1 X ICTA LIGERO)F1 X SEN 118/-004F1-11C-02C-01C-01C	GCDT_120	G7
((VAP 1xG 40287)F1 X ICTA LIGERO)F1 X SEN 118/-004F1-11C-03C-01C-01C	GCDT_121	G7
((VAP 1xG 40287)F1 X SEF 10)F1 X SMC 214/-001F1-11C-02C-01C-01C	GCDT_122	G12
((VAP 1xG 40287)F1 X SEF 10)F1 X SMC 214/-001F1-11C-04C-01C-01C	GCDT_123	G12
((VAP 1xG 40287)F1 X SEF 10)F1 X SMC 214/-001F1-12C-03C-01C-01C	GCDT_124	G12
((VAP 1xG 40287)F1 X SEF 10)F1 X SMC 214/-001F1-13C-03C-01C-01C	GCDT_125	G12
((VAP 1xG 40287)F1 X SEF 10)F1 X SMC 214/-001F1-14C-01C-01C-01C	GCDT_126	G12
((VAP 1xG 40287)F1 X SEF 10)F1 X SMC 214/-001F1-14C-02C-01C-01C	GCDT_127	G12
((VAP 1xG 40287)F1 X SEF 10)F1 X SMC 214/-001F1-15C-01C-01C-01C	GCDT_128	G12
((VAP 1xG 40287)F1 X SEF 10)F1 X SMC 214/-004F1-11C-01C-01C-01C	GCDT_129	G12
((VAP 1xG 40287)F1 X SEF 10)F1 X SMC 214/-004F1-11C-02C-01C-01C	GCDT_130	G12
((VAP 1xG 40287)F1 X SEF 10)F1 X SMC 214/-004F1-13C-02C-01C-01C	GCDT_131	G12
((VAP 1xG 40287)F1 X SEF 10)F1 X SMC 214/-004F1-13C-03C-01C-01C	GCDT_132	G12
((VAP 1xG 40287)F1 X SEF 10)F1 X SMC 214/-004F1-14C-03C-01C-01C	GCDT_133	G12
((VAP 1xG 40287)F1 X SEF 10)F1 X SMC 214/-004F1-15C-01C-01C-01C	GCDT_134	G12
((VAP 1xG 40287)F1 X SEF 10)F1 X SMC 214/-004F1-15C-03C-01C-01C	GCDT_135	G12
((VAP 1xG 40287)F1 X SEF 10)F1 X SMC 214/-005F1-13C-01C-01C-01C	GCDT_136	G12
((VAP 1xG 40287)F1 X SEF 10)F1 X SMC 214/-005F1-13C-02C-01C-01C	GCDT_137	G12
((VAP 1xG 40287)F1 X SEF 10)F1 X SMC 214/-005F1-13C-03C-01C-01C	GCDT_138	G12
((VAP 1xG 40287)F1 X SEF 10)F1 X SMC 214/-005F1-14C-03C-01C-01C	GCDT_139	G12
((VAP 1xG 40287)F1 X SEF 10)F1 X SMC 214/-005F1-15C-01C-01C-01C	GCDT_140	G12
((VAP 1xG 40287)F1 X SEF 10)F1 X SMC 214/-005F1-15C-02C-01C-01C	GCDT_141	G12
((VAP 1xG 40287)F1 X SEF 10)F1 X SMC 214/-005F1-15C-03C-01C-01C	GCDT_142	G12
((VAP 1xG 40287)F1 X SEF 10)F1 X SMC 214/-006F1-11C-01C-01C-01C	GCDT_143	G12
((VAP 1xG 40287)F1 X SEF 10)F1 X SMC 214/-006F1-11C-02C-01C-01C	GCDT_144	G12
((VAP 1xG 40287)F1 X SEF 10)F1 X SMC 214/-006F1-11C-03C-01C-01C	GCDT_145	G12
((VAP 1xG 40287)F1 X SEF 10)F1 X SMC 214/-006F1-12C-01C-01C-01C	GCDT_146	G12
((VAP 1xG 40287)F1 X SEF 10)F1 X SMC 214/-006F1-12C-02C-01C-01C	GCDT_147	G12
((VAP 1xG 40287)F1 X SEF 10)F1 X SMC 214/-006F1-12C-03C-01C-01C	GCDT_148	G12
((VAP 1xG 40287)F1 X SEF 10)F1 X SMR 155/-001F1-01C-01C-01C-01C	GCDT_149	G13
((VAP 1xG 40287)F1 X SEF 10)F1 X SMR 155/-001F1-02C-01C-01C-01C	GCDT_150	G13
((VAP 1xG 40287)F1 X SEF 10)F1 X SMR 155/-001F1-02C-03C-01C-01C	GCDT_151	G13
((VAP 1xG 40287)F1 X SEF 10)F1 X SMR 155/-001F1-04C-01C-01C-01C	GCDT_152	G13
((VAP 1xG 40287)F1 X SEF 10)F1 X SMR 155/-001F1-11C-03C-01C-01C	GCDT_153	G13
((VAP 1xG 40287)F1 X SEF 10)F1 X SMR 155/-001F1-16C-02C-01C-01C	GCDT_154	G13
((VAP 1xG 40287)F1 X SEF 10)F1 X SMR 155/-001F1-17C-02C-01C-01C	GCDT_155	G13
((VAP 1xG 40287)F1 X SEF 10)F1 X SMR 155/-002F1-11C-01C-01C-01C	GCDT_156	G13
((VAP 1xG 40287)F1 X SEF 10)F1 X SMR 155/-002F1-11C-02C-01C-01C	GCDT_157	G13
((VAP 1xG 40287)F1 X SEF 10)F1 X SMR 155/-002F1-11C-03C-01C-01C	GCDT_158	G13
((VAP 1xG 40287)F1 X SEF 10)F1 X SMR 155/-003F1-01C-01C-01C-01C	GCDT_159	G13
((VAP 1xG 40287)F1 X SEF 10)F1 X SMR 155/-003F1-01C-02C-01C-01C	GCDT_160	G13
((VAP 1xG 40287)F1 X SEF 10)F1 X SMR 155/-003F1-02C-01C-01C-01C	GCDT_161	G13
((VAP 1xG 40287)F1 X SEF 10)F1 X SMR 155/-003F1-02C-02C-01C-01C	GCDT_162	G13
((VAP 1xG 40287)F1 X SEF 10)F1 X SMR 155/-003F1-03C-01C-01C-01C	GCDT_163	G13
((VAP 1xG 40287)F1 X SEF 10)F1 X SMR 155/-003F1-04C-01C-01C-01C	GCDT_164	G13
((VAP 1xG 40287)F1 X SEF 10)F1 X SMR 155/-003F1-04C-02C-01C-01C	GCDT_165	G13
((VAP 1xG 40287)F1 X SEF 10)F1 X SMR 155/-004F1-01C-01C-01C-01C	GCDT_166	G13
((VAP 1xG 40287)F1 X SEF 10)F1 X SMR 155/-004F1-01C-02C-01C-01C	GCDT_167	G13
((VAP 1xG 40287)F1 X SEF 10)F1 X SMR 155/-004F1-02C-01C-01C-01C	GCDT_168	G13
((VAP 1xG 40287)F1 X SEF 10)F1 X SMR 155/-004F1-02C-02C-01C-01C	GCDT_169	G13
((VAP 1xG 40287)F1 X SEF 10)F1 X SMR 155/-004F1-03C-01C-01C-01C	GCDT_170	G13
((VAP 1xG 40287)F1 X SEF 10)F1 X SMR 155/-004F1-03C-02C-01C-01C	GCDT_171	G13
((VAP 1xG 40287)F1 X SEF 10)F1 X SMR 155/-005F1-01C-02C-01C-01C	GCDT_172	G13
((VAP 1xG 40287)F1 X SEF 10)F1 X SMR 155/-005F1-02C-01C-01C-01C	GCDT_173	G13
((VAP 1xG 40287)F1 X SEF 10)F1 X SMR 155/-005F1-02C-02C-01C-01C	GCDT_174	G13
((VAP 1xG 40287)F1 X SEF 10)F1 X SMR 155/-005F1-03C-01C-01C-01C	GCDT_175	G13
((VAP 1xG 40287)F1 X SEF 10)F1 X SMR 155/-005F1-04C-01C-01C-01C	GCDT_176	G13
((VAP 1xG 40287)F1 X SEF 10)F1 X SMR 155/-005F1-04C-02C-01C-01C	GCDT_177	G13
((VAP 1xG 40287)F1 X SEF 10)F1 X SMR 155/-005F1-06C-02C-01C-01C	GCDT_178	G13
((VAP 1xG 40287)F1 X SEF 10)F1 X SMR 155/-006F1-01C-01C-01C-01C	GCDT_179	G13
((VAP 1xG 40287)F1 X SEF 10)F1 X SMR 155/-006F1-01C-02C-01C-01C	GCDT_180	G13
((VAP 1xG 40287)F1 X SEF 10)F1 X SMR 155/-006F1-02C-01C-01C-01C	GCDT_181	G13
((VAP 1xG 40287)F1 X SEF 10)F1 X SMR 155/-006F1-02C-02C-01C-01C	GCDT_182	G13
((VAP 1xG 40287)F1 X SEF 10)F1 X SMR 155/-006F1-03C-01C-01C-01C	GCDT_183	G13
((VAP 1xG 40287)F1 X SEF 10)F1 X SMR 155/-006F1-03C-02C-01C-01C	GCDT_184	G13
((VAP 1xG 40287)F1 X SEF 10)F1 X SMR 155/-006F1-04C-02C-01C-01C	GCDT_185	G13
((VAP 1xG 40287)F1 X SEF 10)F1 X SMR 155/-008F1-03C-01C-01C-01C	GCDT_186	G13
((VAP 1xG 40287)F1 X SEF 10)F1 X SMR 155/-008F1-05C-01C-01C-01C	GCDT_187	G13
((VAP 1xG 40287)F1 X SEF 10)F1 X SMR 155/-008F1-05C-02C-01C-01C	GCDT_188	G13
((VAP 1xG 40287)F1 X SEF 10)F1 X SMR 155/-008F1-11C-03C-01C-01C	GCDT_189	G13
((VAP 1xG 40287)F1 X SEF 10)F1 X SMR 155/-008F1-12C-02C-01C-01C	GCDT_190	G13
((VAP 1xG 40287)F1 X SEF 10)F1 X SMR 155/-008F1-13C-01C-01C-01C	GCDT_191	G13
((VAP 1xG 40287)F1 X SEF 10)F1 X SMR 155/-008F1-14C-01C-01C-01C	GCDT_192	G13
((VAP 1xG 40287)F1 X SEF 10)F1 X SMR 155/-009F1-11C-01C-01C-01C	GCDT_193	G13
((VAP 1xG 40287)F1 X SEF 10)F1 X SMR 155/-009F1-11C-02C-01C-01C	GCDT_194	G13
((VAP 1xG 40287)F1 X SEF 10)F1 X SMR 155/-009F1-12C-01C-01C-01C	GCDT_195	G13
((VAP 1xG 40287)F1 X SEF 10)F1 X SMR 155/-009F1-12C-02C-01C-01C	GCDT_196	G13
((VAP 1xG 40287)F1 X SEF 10)F1 X SMR 155/-010F1-04C-02C-01C-01C	GCDT_197	G13
((VAP 1xG 40287)F1 X SEF 10)F1 X SMR 155/-010F1-05C-02C-01C-01C	GCDT_198	G13
((VAP 1xG 40287)F1 X SEF 10)F1 X SMR 155/-010F1-12C-02C-01C-01C	GCDT_199	G13
((VAP 1xG 40287)F1 X SEF 10)F1 X SMR 155/-010F1-13C-02C-01C-01C	GCDT_200	G13
((VAP 1xG 40287)F1 X SEF 10)F1 X SMR 155/-010F1-16C-03C-01C-01C	GCDT_201	G13
((VAP 1xG 40287)F1 X SEF 10)F1 X SMR 155/-010F1-17C-01C-01C-01C	GCDT_202	G13
((VAP 1xG 40287)F1 X SEF 10)F1 X SMR 155/-010F1-17C-03C-01C-01C	GCDT_203	G13
((VAP 1xG 40287)F1 X SEF 10)F1 X SMR 155/-011F1-01C-01C-01C-01C	GCDT_204	G13
((VAP 1xG 40287)F1 X SEF 10)F1 X SMR 155/-011F1-01C-02C-01C-01C	GCDT_205	G13
((VAP 1xG 40287)F1 X SEF 10)F1 X SMR 155/-011F1-01C-03C-01C-01C	GCDT_206	G13
((VAP 1xG 40287)F1 X SEF 10)F1 X SMR 155/-011F1-02C-01C-01C-01C	GCDT_207	G13
((VAP 1xG 40287)F1 X SEF 10)F1 X SMR 155/-011F1-02C-02C-01C-01C	GCDT_208	G13
((VAP 1xG 40287)F1 X SEF 10)F1 X SMR 155/-011F1-02C-03C-01C-01C	GCDT_209	G13
((VAP 1xG 40287)F1 X SEF 10)F1 X SMR 155/-012F1-01C-01C-01C-01C	GCDT_210	G13
((VAP 1xG 40287)F1 X SEF 10)F1 X SMR 155/-012F1-01C-02C-01C-01C	GCDT_211	G13
((VAP 1xG 40287)F1 X SEF 10)F1 X SMR 155/-012F1-01C-03C-01C-01C	GCDT_212	G13
((VAP 1xG 40287)F1 X SEF 10)F1 X SMR 155/-012F1-02C-01C-01C-01C	GCDT_213	G13
((VAP 1xG 40287)F1 X SEF 10)F1 X SMR 155/-012F1-02C-02C-01C-01C	GCDT_214	G13
((VAP 1xG 40287)F1 X SEF 10)F1 X SMR 155/-013F1-01C-01C-01C-01C	GCDT_215	G13
((VAP 1xG 40287)F1 X SEF 10)F1 X SMR 155/-013F1-01C-02C-01C-01C	GCDT_216	G13
((VAP 1xG 40287)F1 X SEF 10)F1 X SMR 155/-013F1-03C-01C-01C-01C	GCDT_217	G13
((VAP 1xG 40287)F1 X SEF 10)F1 X SMR 155/-013F1-04C-03C-01C-01C	GCDT_218	G13
((VAP 1xG 40287)F1 X SEF 10)F1 X SMR 155/-013F1-11C-03C-01C-01C	GCDT_219	G13
((VAP 1xG 40287)F1 X SEF 10)F1 X SMR 155/-013F1-12C-02C-01C-01C	GCDT_220	G13
((VAP 1xG 40287)F1 X SEF 10)F1 X SMR 155/-013F1-12C-03C-01C-01C	GCDT_221	G13
((VAP 1xG 40287)F1 X SEF 10)F1 X SMR 155/-014F1-01C-01C-01C-01C	GCDT_222	G13
((VAP 1xG 40287)F1 X SEF 10)F1 X SMR 155/-014F1-02C-01C-01C-01C	GCDT_223	G13
((VAP 1xG 40287)F1 X SEF 10)F1 X SMR 155/-014F1-02C-02C-01C-01C	GCDT_224	G13
((VAP 1xG 40287)F1 X SEF 10)F1 X SMR 155/-014F1-03C-01C-01C-01C	GCDT_225	G13
((VAP 1xG 40287)F1 X SEF 10)F1 X SMR 155/-014F1-03C-02C-01C-01C	GCDT_226	G13
((VAP 1xG 40287)F1 X SEF 10)F1 X SMR 155/-014F1-04C-01C-01C-01C	GCDT_227	G13
((VAP 1xG 40287)F1 X SEF 10)F1 X SMR 155/-014F1-05C-02C-01C-01C	GCDT_228	G13
((VAP 1xG 40287)F1 X SEF 10)F1 X ICTA LIGERO/-001F1-11C-01C-01C-01C	GCDT_229	G9
((VAP 1xG 40287)F1 X SEF 10)F1 X ICTA LIGERO/-001F1-11C-02C-01C-01C	GCDT_230	G9
((VAP 1xG 40287)F1 X SEF 10)F1 X ICTA LIGERO/-001F1-11C-03C-01C-01C	GCDT_231	G9
((VAP 1xG 40287)F1 X SEF 10)F1 X ICTA LIGERO/-001F1-12C-01C-01C-01C	GCDT_232	G9
((VAP 1xG 40287)F1 X SEF 10)F1 X ICTA LIGERO/-001F1-12C-02C-01C-01C	GCDT_233	G9
((VAP 1xG 40287)F1 X SEF 10)F1 X ICTA LIGERO/-001F1-12C-03C-01C-01C	GCDT_234	G9
((VAP 1xG 40287)F1 X SEF 10)F1 X ICTA LIGERO/-002F1-11C-01C-01C-01C	GCDT_235	G9
((VAP 1xG 40287)F1 X SEF 10)F1 X ICTA LIGERO/-002F1-11C-02C-01C-01C	GCDT_236	G9
((VAP 1xG 40287)F1 X SEF 10)F1 X ICTA LIGERO/-002F1-11C-03C-01C-01C	GCDT_237	G9
((VAP 1xG 40287)F1 X SEF 10)F1 X ICTA LIGERO/-003F1-12C-03C-01C-01C	GCDT_238	G9
((VAP 1xG 40287)F1 X SEF 10)F1 X ICTA LIGERO/-003F1-13C-01C-01C-01C	GCDT_239	G9
((VAP 1xG 40287)F1 X SEF 10)F1 X ICTA LIGERO/-003F1-13C-02C-01C-01C	GCDT_240	G9
((VAP 1xG 40287)F1 X SEF 10)F1 X ICTA LIGERO/-003F1-13C-03C-01C-01C	GCDT_241	G9
((VAP 1xG 40287)F1 X SEF 10)F1 X ICTA LIGERO/-003F1-14C-01C-01C-01C	GCDT_242	G9
((VAP 1xG 40287)F1 X SEF 10)F1 X ICTA LIGERO/-003F1-14C-03C-01C-01C	GCDT_243	G9
((VAP 1xG 40287)F1 X SEF 10)F1 X ICTA LIGERO/-003F1-15C-02C-01C-01C	GCDT_244	G9
((VAP 1xG 40287)F1 X SEF 10)F1 X ICTA LIGERO/-004F1-12C-03C-01C-01C	GCDT_245	G9
((VAP 1xG 40287)F1 X SEF 10)F1 X ICTA LIGERO/-004F1-13C-03C-01C-01C	GCDT_246	G9
((VAP 1xG 40287)F1 X SEF 10)F1 X ICTA LIGERO/-004F1-14C-01C-01C-01C	GCDT_247	G9
((VAP 1xG 40287)F1 X SEF 10)F1 X ICTA LIGERO/-004F1-15C-01C-01C-01C	GCDT_248	G9
((VAP 1xG 40287)F1 X SEF 10)F1 X ICTA LIGERO/-004F1-17C-01C-01C-01C	GCDT_249	G9
((VAP 1xG 40287)F1 X SEF 10)F1 X ICTA LIGERO/-004F1-17C-02C-01C-01C	GCDT_250	G9
((VAP 1xG 40287)F1 X SEF 10)F1 X ICTA LIGERO/-004F1-19C-01C-01C-01C	GCDT_251	G9
((VAP 1xG 40287)F1 X SEF 10)F1 X ICTA LIGERO/-005F1-14C-02C-01C-01C	GCDT_252	G9
((VAP 1xG 40287)F1 X SEF 10)F1 X ICTA LIGERO/-005F1-15C-01C-01C-01C	GCDT_253	G9
((VAP 1xG 40287)F1 X SEF 10)F1 X ICTA LIGERO/-005F1-16C-03C-01C-01C	GCDT_254	G9
((VAP 1xG 40287)F1 X SEF 10)F1 X ICTA LIGERO/-005F1-17C-02C-01C-01C	GCDT_255	G9
((VAP 1xG 40287)F1 X SEF 10)F1 X ICTA LIGERO/-005F1-17C-03C-01C-01C	GCDT_256	G9
((VAP 1xG 40287)F1 X SEF 10)F1 X ICTA LIGERO/-005F1-18C-01C-01C-01C	GCDT_257	G9
((VAP 1xG 40287)F1 X SEF 10)F1 X ICTA LIGERO/-005F1-18C-02C-01C-01C	GCDT_258	G9
((VAP 1xG 40287)F1 X SEF 10)F1 X ICTA LIGERO/-007F1-11C-01C-01C-01C	GCDT_259	G9
((VAP 1xG 40287)F1 X SEF 10)F1 X ICTA LIGERO/-007F1-11C-02C-01C-01C	GCDT_260	G9
((VAP 1xG 40287)F1 X SEF 10)F1 X ICTA LIGERO/-007F1-12C-01C-01C-01C	GCDT_261	G9
((VAP 1xG 40287)F1 X SEF 10)F1 X ICTA LIGERO/-007F1-12C-02C-01C-01C	GCDT_262	G9
((VAP 1xG 40287)F1 X SEF 10)F1 X ICTA LIGERO/-008F1-13C-03C-01C-01C	GCDT_263	G9
((VAP 1xG 40287)F1 X SEF 10)F1 X ICTA LIGERO/-008F1-26C-01C-01C-01C	GCDT_264	G9
((VAP 1xG 40287)F1 X SEF 10)F1 X ICTA LIGERO/-008F1-29C-02C-01C-01C	GCDT_265	G9
((VAP 1xG 40287)F1 X SEF 10)F1 X ICTA LIGERO/-008F1-30C-01C-01C-01C	GCDT_266	G9
((VAP 1xG 40287)F1 X SEF 10)F1 X ICTA LIGERO/-008F1-37C-01C-01C-01C	GCDT_267	G9
((VAP 1xG 40287)F1 X SEF 10)F1 X ICTA LIGERO/-008F1-43C-01C-01C-01C	GCDT_268	G9
((VAP 1xG 40287)F1 X SEF 10)F1 X ICTA LIGERO/-008F1-49C-01C-01C-01C	GCDT_269	G9
((VAP 1xG 40287)F1 X SEF 10)F1 X SEF 10/-001F1-11C-01C-01C-01C	GCDT_270	G10
((VAP 1xG 40287)F1 X SEF 10)F1 X SEF 10/-001F1-11C-02C-01C-01C	GCDT_271	G10
((VAP 1xG 40287)F1 X SEF 10)F1 X SEF 10/-001F1-12C-01C-01C-01C	GCDT_272	G10
((VAP 1xG 40287)F1 X SEF 10)F1 X SEF 10/-001F1-12C-02C-01C-01C	GCDT_273	G10
((VAP 1xG 40287)F1 X SEF 10)F1 X SEF 10/-001F1-12C-03C-01C-01C	GCDT_274	G10
((VAP 1xG 40287)F1 X SEF 10)F1 X SEF 10/-002F1-11C-01C-01C-01C	GCDT_275	G10
((VAP 1xG 40287)F1 X SEF 10)F1 X SEF 10/-002F1-11C-02C-01C-01C	GCDT_276	G10
((VAP 1xG 40287)F1 X SEF 10)F1 X SEF 10/-002F1-12C-01C-01C-01C	GCDT_277	G10
((VAP 1xG 40287)F1 X SEF 10)F1 X SEF 10/-002F1-12C-02C-01C-01C	GCDT_278	G10
((VAP 1xG 40287)F1 X SEF 10)F1 X SEF 10/-002F1-12C-03C-01C-01C	GCDT_279	G10
((VAP 1xG 40287)F1 X SEF 10)F1 X SEF 10/-003F1-12C-02C-01C-01C	GCDT_280	G10
((VAP 1xG 40287)F1 X SEF 10)F1 X SEF 10/-003F1-12C-03C-01C-01C	GCDT_281	G10
((VAP 1xG 40287)F1 X SEF 10)F1 X SEF 10/-003F1-15C-01C-01C-01C	GCDT_282	G10
((VAP 1xG 40287)F1 X SEF 10)F1 X SEF 10/-003F1-16C-02C-01C-01C	GCDT_283	G10
((VAP 1xG 40287)F1 X SEF 10)F1 X SEF 10/-003F1-17C-02C-01C-01C	GCDT_284	G10
((VAP 1xG 40287)F1 X SEF 10)F1 X SEF 10/-003F1-19C-01C-01C-01C	GCDT_285	G10
((VAP 1xG 40287)F1 X SEF 10)F1 X SEF 10/-003F1-21C-01C-01C-01C	GCDT_286	G10
((VAP 1xG 40287)F1 X SEF 10)F1 X SEN 118/-002F1-11C-01C-01C-01C	GCDT_287	G11
((VAP 1xG 40287)F1 X SEF 10)F1 X SEN 118/-002F1-11C-02C-01C-01C	GCDT_288	G11
((VAP 1xG 40287)F1 X SEF 10)F1 X SEN 118/-002F1-11C-03C-01C-01C	GCDT_289	G11
((VAP 1xG 40287)F1 X SEF 10)F1 X SEN 118/-002F1-12C-01C-01C-01C	GCDT_290	G11
((VAP 1xG 40287)F1 X SEF 10)F1 X SEN 118/-002F1-12C-02C-01C-01C	GCDT_291	G11
((VAP 1xG 40287)F1 X SEF 10)F1 X SEN 118/-003F1-11C-01C-01C-01C	GCDT_292	G11
((VAP 1xG 40287)F1 X SEF 10)F1 X SEN 118/-003F1-13C-02C-01C-01C	GCDT_293	G11
((VAP 1xG 40287)F1 X SEF 10)F1 X SEN 118/-003F1-13C-03C-01C-01C	GCDT_294	G11
((VAP 1xG 40287)F1 X SEF 10)F1 X SEN 118/-003F1-14C-01C-01C-01C	GCDT_295	G11
((VAP 1xG 40287)F1 X SEF 10)F1 X SEN 118/-003F1-15C-02C-01C-01C	GCDT_296	G11
((VAP 1xG 40287)F1 X SEF 10)F1 X SEN 118/-003F1-18C-01C-01C-01C	GCDT_297	G11
((VAP 1xG 40287)F1 X SEF 10)F1 X SEN 118/-003F1-18C-02C-01C-01C	GCDT_298	G11
((VAP 1xG 40287)F1 X SEF 10)F1 X SEN 118/-004F1-11C-01C-01C-01C	GCDT_299	G11
((VAP 1xG 40287)F1 X SEF 10)F1 X SEN 118/-004F1-11C-02C-01C-01C	GCDT_300	G11
((VAP 1xG 40287)F1 X SEF 10)F1 X SEN 118/-004F1-12C-01C-01C-01C	GCDT_301	G11
((VAP 1xG 40287)F1 X SEF 10)F1 X SEN 118/-004F1-12C-02C-01C-01C	GCDT_302	G11
ICTA_LIGERO	ICTA_LIGERO	ICTA_LIGERO
SEF_010	SEF_010	SEF_010
SEN_118	SEN_118	SEN_118
SMC_214	SMC_214	SMC_214
SMR_155	SMR_155	SMR_155
VAP_001	VAP_001	VAP_001
